# Supplementary material for: Pet Flea and Tick Control Exposure During Pregnancy and Early Life Associated with Decreased Cognitive and Adaptive Behaviors in Children with Developmental Delay and Autism Spectrum Disorder
Source: Int J Environ Res Public Health. 2025 Jul 19;22(7):1149. doi: 10.3390/ijerph22071149 (PMC12294743; doi:10.3390/ijerph22071149)
Supplement: Supplementary file 1 [file ijerph-22-01149-s001.zip]

Archive with 1 entries (1 files):
- ijerph-3697018-supplementary.pdf
